# Supplementary material for: Facilitation in the Dry Season: Species Interactions Between a Limestone-Endemic Plant and Moss Altered by Precipitation Dynamics
Source: Plants (Basel). 2025 Aug 20;14(16):2588. doi: 10.3390/plants14162588 (PMC12389180; doi:10.3390/plants14162588)
Supplement: Supplementary file 1 [file plants-14-02588-s001.zip]

Archive with 1 entries (1 files):
- plants-3694772-supplementary.pdf
